# Supplementary material for: Evaluation of the Cholesterol-Lowering Mechanism of Enterococcus faecium Strain 132 and Lactobacillus paracasei Strain 201 in Hypercholesterolemia Rats
Source: Nutrients. 2021 Jun 9;13(6):1982. doi: 10.3390/nu13061982 (PMC8228983; doi:10.3390/nu13061982)
Supplement: Supplementary file 1 [file nutrients-13-01982-s001.zip]

Archive with 1 entries (1 files):
- nutrients-1243925-supplementary.pdf
